# Supplementary material for: An IgG‐based bispecific antibody for improved dual targeting in PSMA‐positive cancer
Source: EMBO Mol Med. 2020 Dec 29;13(2):e11902. doi: 10.15252/emmm.201911902 (PMC7863392; doi:10.15252/emmm.201911902)
Supplement: Supplementary file 2 — Source Data for Expanded View [file EMMM-13-e11902-s002.zip]

Archive with 36 entries (33 files):
- EMM-2019-11902-V3_SourceDataForEV1A-C.eps
- __MACOSX/
- __MACOSX/._EMM-2019-11902-V3_SourceDataForEV1A-C.eps
- EMM-2019-11902_V3_SourceDataForEV2A-E/
- EMM-2019-11902_V3_SourceDataForEV2A-E/FigEV2A_J591.jpg
- __MACOSX/EMM-2019-11902_V3_SourceDataForEV2A-E/
- __MACOSX/EMM-2019-11902_V3_SourceDataForEV2A-E/._FigEV2A_J591.jpg
- EMM-2019-11902_V3_SourceDataForEV2A-E/FigEV2D_Fabsc.bmp
- __MACOSX/EMM-2019-11902_V3_SourceDataForEV2A-E/._FigEV2D_Fabsc.bmp
- EMM-2019-11902_V3_SourceDataForEV2A-E/FigEV2B_J591.bmp
- __MACOSX/EMM-2019-11902_V3_SourceDataForEV2A-E/._FigEV2B_J591.bmp
- EMM-2019-11902_V3_SourceDataForEV2A-E/FigEV2C_J591.jpeg
- __MACOSX/EMM-2019-11902_V3_SourceDataForEV2A-E/._FigEV2C_J591.jpeg
- EMM-2019-11902_V3_SourceDataForEV2A-E/FigEV2D_CD31.bmp
- __MACOSX/EMM-2019-11902_V3_SourceDataForEV2A-E/._FigEV2D_CD31.bmp
- EMM-2019-11902_V3_SourceDataForEV2A-E/FigEV2E_HE.bmp
- __MACOSX/EMM-2019-11902_V3_SourceDataForEV2A-E/._FigEV2E_HE.bmp
- EMM-2019-11902_V3_SourceDataForEV2A-E/FigEV2C_CD31.jpeg
- __MACOSX/EMM-2019-11902_V3_SourceDataForEV2A-E/._FigEV2C_CD31.jpeg
- EMM-2019-11902_V3_SourceDataForEV2A-E/FigEV2C_10B3.jpeg
- __MACOSX/EMM-2019-11902_V3_SourceDataForEV2A-E/._FigEV2C_10B3.jpeg
- EMM-2019-11902_V3_SourceDataForEV2A-E/FigEV2B_10B3.bmp
- __MACOSX/EMM-2019-11902_V3_SourceDataForEV2A-E/._FigEV2B_10B3.bmp
- EMM-2019-11902_V3_SourceDataForEV2A-E/FigEV2A_10B3.jpg
- __MACOSX/EMM-2019-11902_V3_SourceDataForEV2A-E/._FigEV2A_10B3.jpg
- EMM-2019-11902_V3_SourceDataForEV2A-E/FigEV2D_IgGsc.bmp
- __MACOSX/EMM-2019-11902_V3_SourceDataForEV2A-E/._FigEV2D_IgGsc.bmp
- EMM-2019-11902_V3_SourceDataForEV2A-E/FigEV2E_10B3+rPSMA.bmp
- __MACOSX/EMM-2019-11902_V3_SourceDataForEV2A-E/._FigEV2E_10B3+rPSMA.bmp
- EMM-2019-11902_V3_SourceDataForEV2A-E/FigEV2E_10B3.bmp
- __MACOSX/EMM-2019-11902_V3_SourceDataForEV2A-E/._FigEV2E_10B3.bmp
- EMM-2019-11902_V3_SourceDataForEV2A-E/FigEV2A_HE.jpg
- __MACOSX/EMM-2019-11902_V3_SourceDataForEV2A-E/._FigEV2A_HE.jpg
- EMM-2019-11902_V3_SourceDataForEV2A-E/FigEV2B_HE.bmp
- __MACOSX/EMM-2019-11902_V3_SourceDataForEV2A-E/._FigEV2B_HE.bmp
- __MACOSX/._EMM-2019-11902_V3_SourceDataForEV2A-E
